# Supplementary material for: Situation Awareness-Oriented Patient Monitoring with Visual Patient Technology: A Qualitative Review of the Primary Research
Source: Sensors (Basel). 2020 Apr 9;20(7):2112. doi: 10.3390/s20072112 (PMC7180744; doi:10.3390/s20072112)
Supplement: Supplementary file 1 [file sensors-20-02112-s001.zip]

Archive with 2 entries (2 files):
- EducationalVideo_FullHD_60p_English.mp4
- __MACOSX/._EducationalVideo_FullHD_60p_English.mp4
